# Supplementary material for: Revealing the Sequence Characteristics and Molecular Mechanisms of ACE Inhibitory Peptides by Comprehensive Characterization of 160,000 Tetrapeptides
Source: Foods. 2023 Apr 7;12(8):1573. doi: 10.3390/foods12081573 (PMC10137938; doi:10.3390/foods12081573)
Supplement: Supplementary file 1 [file foods-12-01573-s001.zip]

Archive with 1 entries (1 files):
- foods-2308038-supplementary.pdf
